# Supplementary material for: Massive migration promotes the early spread of COVID-19 in China: a study based on a scale-free network
Source: Infect Dis Poverty. 2020 Aug 10;9:109. doi: 10.1186/s40249-020-00722-2 (PMC7416814; doi:10.1186/s40249-020-00722-2)
Supplement: Supplementary file 1 — Additional file 1. Migration data between Jan, 10 and Jan, 24. [file 40249_2020_722_MOESM1_ESM.xlsx]

## Sheet: Sheet1
city	Jan 10	Jan 11	Jan12	Jan 13	Jan 14	Jan 15	Jan 16	Jan 17	Jan 18	Jan 19	Jan 20	Jan 21	Jan 22	Jan 23	Jan 24
Wuhan (HB)	4.6	4.64	4.37	4.83	4.08	4.06	4	4.4	4.23	4.15	4.18	4.24	2.9	1.75	0.88
Xiaogan (HB)	1.41	1.69	1.58	1.43	1.44	1.59	1.55	1.68	2.03	2.22	2.46	2.96	3.01	2.93	1.34
Huanggang (HB)	1.87	2.23	2.34	2.14	2.24	2.58	2.71	3.09	3.65	3.38	3.56	4.33	4.01	3.4	1.58
Jingzhou (HB)	1.57	1.77	1.73	1.8	1.86	2.03	2.05	2.22	2.59	2.73	2.95	3.48	3.13	2.7	1.51
Ezhou (HB)	0.58	0.69	0.64	0.61	0.56	0.57	0.58	0.64	0.74	0.71	0.74	0.83	0.84	0.83	0.47
Suizhou (HB)	0.52	0.6	0.56	0.58	0.63	0.68	0.68	0.76	0.89	0.94	1.08	1.29	1.23	1.14	0.6
Xiangyang (HB)	1.17	1.29	1.21	1.26	1.32	1.38	1.47	1.64	1.77	1.94	2.1	2.45	2.09	1.77	1
Jingmen (HB)	0.68	0.75	0.7	0.71	0.74	0.79	0.8	0.86	0.99	1.09	1.23	1.52	1.49	1.33	0.86
Yichang (HB)	1.07	1.31	1.02	1.08	1.01	1.06	1.19	1.36	1.28	1.32	1.49	1.73	1.53	1.28	0.74
Huangshi (HB)	0.86	0.96	1.04	0.99	0.97	1.01	1.08	1.17	1.26	1.25	1.28	1.41	1.33	1.15	0.59
Xianning (HB)	0.86	1.07	1	0.93	0.95	1.08	1.1	1.23	1.35	1.36	1.4	1.63	1.41	1.22	0.59
Shiyan (HB)	0.65	0.69	0.7	0.69	0.7	0.73	0.75	0.87	0.92	0.94	1.04	1.23	1.09	0.94	0.54
Tianmen (HB)	0.52	0.59	0.63	0.6	0.6	0.61	0.62	0.63	0.7	0.78	0.87	0.96	0.89	0.73	0.41
Xiantao (HB)	0.49	0.58	0.54	0.53	0.5	0.55	0.55	0.59	0.68	0.72	0.78	0.94	0.91	0.8	0.39
Enshizhou (HB)	1.02	1.1	1.04	1.09	1.27	1.27	1.37	1.64	1.56	1.44	1.6	1.71	1.38	1.11	0.73
Qianjiang (HB)	0.31	0.36	0.36	0.34	0.33	0.34	0.35	0.38	0.41	0.42	0.48	0.54	0.53	0.47	0.27
Shennongjialinqu (HB)	0.03	0.05	0.05	0.04	0.03	0.04	0.04	0.04	0.05	0.05	0.05	0.06	0.04	0.04	0.02
Shenzhen (GD)	6.91	7.5	6.93	7.2	5.74	5.51	5.57	5.33	5.22	4.54	4.03	4.06	3.58	3.37	2.81
Guangzhou (GD)	9.46	10.23	9.03	9.41	7.87	7.71	8.01	7.5	7.89	7.34	6.88	7.06	5.85	4.88	3.75
Dongguan (GD)	5.28	5.91	5.24	5	4.21	4.15	4.16	3.84	3.8	3.18	2.7	2.65	2.32	2.15	1.89
Foshan (GD)	5.01	5.77	4.87	4.39	3.96	3.9	3.82	3.62	4.16	3.32	2.94	3.08	2.73	2.47	2.21
Zhuhai (GD)	1.97	2.2	1.92	2.05	1.72	1.65	1.74	1.68	1.74	1.73	1.68	1.79	1.58	1.37	1.12
Zhongshan (GD)	2.49	2.84	2.5	2.16	2	1.98	1.92	1.78	1.97	1.67	1.49	1.5	1.38	1.31	1.27
Huizhou (GD)	3.09	4.26	3.65	2.75	2.4	2.44	2.49	2.5	3.32	2.74	2.54	2.9	2.85	2.74	2.53
Jiangmen (GD)	1.32	1.63	1.43	1.26	1.07	1.04	1.15	1.14	1.45	1.43	1.32	1.52	1.49	1.41	1.23
Zhanjiang (GD)	1.51	1.64	1.66	1.43	1.43	1.64	2.14	2.77	3.48	3.65	3.83	4.7	4.4	3.75	2.79
Zhaoqing (GD)	1.21	1.53	1.57	1.33	1.16	1.41	2.3	2.47	4.08	3.61	2.53	2.72	2.53	2.22	1.82
Maoming (GD)	1.1	1.39	1.46	1.33	1.3	1.55	2.17	2.79	3.92	4.55	4.55	5.07	4.58	3.85	3
Shantou (GD)	1.12	1.22	1.14	1.06	1.01	1.07	1.18	1.25	1.48	1.65	1.79	2.11	2.07	1.93	1.45
Meizhou (GD)	0.71	0.95	0.92	0.8	0.76	0.91	1.2	1.53	2.51	3.08	3.36	4.04	3.89	3.33	2.52
Shaoguan (GD)	0.76	0.97	0.86	0.75	0.72	0.83	1.45	2.04	3	3.29	1.97	2.03	1.95	1.68	1.36
Yangjiang (GD)	0.5	0.66	0.66	0.61	0.53	0.59	0.75	0.92	1.37	1.52	1.36	1.56	1.44	1.27	0.96
Jieyang (GD)	1.02	1.28	1.3	1.08	1.01	1.09	1.31	1.55	2.05	2.26	2.54	3.27	3.22	3.15	2.98
Qingyuan (GD)	1.48	2.05	2.07	1.57	1.5	2.05	2.83	2.96	4.49	4.01	2.98	3.25	2.77	2.27	1.88
Shanwei (GD)	0.55	0.76	0.72	0.63	0.53	0.56	0.67	0.84	1.21	1.25	1.42	1.86	1.87	1.87	1.53
Heyuan (GD)	0.72	1.09	0.98	0.8	0.71	0.81	1.02	1.2	1.96	2.05	2.08	2.5	2.42	2.12	1.6
Chaozhou (GD)	0.54	0.65	0.61	0.53	0.51	0.53	0.58	0.63	0.81	0.84	0.92	1.09	1.11	1.1	1.03
Xinyang (HA)	1.87	1.96	1.87	2.01	2.14	2.45	2.71	3.01	2.87	3.16	3.71	4.41	3.85	3.39	2.45
Nanyang (HA)	2.05	2.23	2.14	2.12	2.36	2.56	2.77	3.19	3.24	3.44	3.73	4.33	3.6	3.13	2.56
Zhengzhou (HA)	6.66	6.6	6	6.41	5.48	5.48	5.11	5.09	5.07	4.9	4.87	5.33	4.09	3.37	2.58
Zhumadian (HA)	2	2.11	2.06	2.19	2.3	2.58	2.68	2.92	2.9	3.14	3.48	3.8	3.25	3.07	2.43
Zhoukou (HA)	2.78	2.98	2.76	3.02	3.41	3.89	3.94	4.47	4.64	5.13	5.57	6.34	5.48	5.17	4.46
Shangqiu (HA)	2.23	2.33	2.2	2.29	2.66	3.07	3.12	3.34	3.63	4.1	4.12	4.77	4.19	3.82	3.35
Xinxiang (HA)	1.68	1.78	1.6	1.46	1.46	1.56	1.65	1.8	1.86	1.84	2.01	2.33	2.22	2.09	1.77
Pingdingshan (HA)	1.21	1.33	1.23	1.22	1.27	1.34	1.4	1.59	1.6	1.68	1.85	2.1	1.86	1.77	1.48
anyang (HA)	1.42	1.43	1.32	1.29	1.3	1.44	1.46	1.56	1.68	1.73	1.91	2.25	2.22	2.21	1.96
Xuchang (HA)	1.31	1.53	1.33	1.29	1.29	1.4	1.48	1.63	1.68	1.71	1.91	2.2	2.02	1.99	1.82
Jiaozuo (HA)	1	1.08	0.95	0.9	0.85	0.88	0.89	1.01	1.03	1.01	1.1	1.28	1.23	1.21	1.1
Luohe (HA)	0.81	0.9	0.86	0.82	0.81	0.88	0.9	0.99	1.09	1.14	1.25	1.39	1.32	1.27	1.03
Luoyang (HA)	1.64	1.76	1.55	1.51	1.5	1.56	1.58	1.81	1.89	1.9	2.03	2.29	2.07	1.89	1.54
Kaifeng (HA)	1.55	1.8	1.56	1.45	1.48	1.61	1.72	1.93	2.07	2.24	2.38	2.71	2.61	2.53	2.15
Hebi (HA)	0.48	0.5	0.46	0.45	0.44	0.47	0.48	0.52	0.55	0.55	0.61	0.68	0.65	0.61	0.54
Puyang (HA)	1.02	1.01	0.98	0.94	0.92	1.04	1.1	1.2	1.29	1.4	1.53	1.78	1.66	1.77	1.32
Jiyuan (HA)	0.22	0.22	0.2	0.22	0.2	0.19	0.19	0.21	0.22	0.22	0.21	0.25	0.24	0.24	0.21
Sanmenxia (HA)	0.62	0.62	0.59	0.56	0.54	0.55	0.51	0.61	0.65	0.7	0.75	0.89	0.82	0.75	0.63
Wenzhou (ZJ)	1.68	1.73	1.59	1.54	1.54	1.66	1.75	1.84	2.09	2.06	2.13	2.45	2.24	2.02	1.66
Taizhou (ZJ)	1.23	1.38	1.19	1.06	1.04	1.09	1.12	1.27	1.5	1.33	1.41	1.73	1.7	1.73	1.59
Ningbo (ZJ)	2.12	2.18	1.86	1.87	1.7	1.64	1.59	1.61	1.61	1.5	1.43	1.56	1.45	1.43	1.38
Hangzhou (ZJ)	6.03	5.77	5	5.28	4.61	4.53	4.51	4.4	4.33	3.91	3.74	3.82	3.08	2.65	2.26
Jiaxing (ZJ)	2.3	2.54	2.23	1.99	1.72	1.69	1.55	1.55	1.63	1.36	1.28	1.34	1.22	1.23	1.19
Jinhua (ZJ)	2.22	2.17	1.81	1.58	1.51	1.58	1.56	1.5	1.61	1.44	1.47	1.78	1.73	1.77	1.54
Shaoxing (ZJ)	1.75	1.98	1.8	1.45	1.33	1.38	1.35	1.42	1.68	1.39	1.39	1.65	1.7	1.81	1.67
Quzhou (ZJ)	1.14	1.85	0.99	0.74	0.77	1.03	1.42	1.23	1.44	1.22	1.14	1.39	1.36	1.37	1.09
Zhoushan (ZJ)	0.36	0.45	0.36	0.36	0.31	0.3	0.29	0.3	0.36	0.35	0.36	0.42	0.41	0.4	0.35
Huzhou (ZJ)	1.44	1.55	1.32	1.21	1.05	1.02	1	1.02	1.13	0.94	0.92	1.01	0.92	0.98	1.04
Lishui (ZJ)	0.65	0.76	0.66	0.59	0.55	0.61	0.64	0.65	0.73	0.69	0.73	0.9	0.91	0.91	0.8
Bengbu (AH)	1.03	1.15	1.08	1.15	1.24	1.4	1.44	1.59	1.81	1.99	2.13	2.39	2.17	1.98	1.52
Hefei (AH)	3.68	3.82	3.43	3.52	3.21	3.41	3.27	3.48	3.81	3.95	3.87	4.73	4.31	3.81	2.95
Fuyang (AH)	2.22	2.41	2.45	2.83	3.14	3.75	3.67	3.99	4.52	4.83	5.22	5.69	4.59	4.29	3.33
Bozhou (AH)	1.45	1.61	1.61	1.88	2.14	2.6	2.5	2.64	3.17	3.53	3.62	3.88	3.17	2.88	2.2
Anqing (AH)	1.41	1.61	1.58	1.55	1.7	2.03	1.98	2.35	2.73	2.5	2.56	3.27	3.06	2.86	1.91
Liu'an (AH)	1.31	1.5	1.6	1.49	1.59	1.95	1.88	1.98	2.37	2.61	2.86	3.55	3.55	3.59	2.77
Maanshan (AH)	0.84	0.95	0.92	0.82	0.84	0.88	0.86	0.89	1.12	1.15	1.14	1.32	1.29	1.32	1.25
Suzhou (AH)	1.62	1.76	1.74	1.82	2.04	2.47	2.5	2.73	3.19	3.49	3.71	4.31	4.03	3.83	3.16
Tongling (AH)	0.44	0.47	0.49	0.49	0.5	0.59	0.64	0.78	0.99	0.76	0.78	0.99	1.09	1.14	1
Wuhu (AH)	1.11	1.17	1.11	1.07	1.03	1.12	1.13	1.22	1.41	1.52	1.65	2	2.04	2.15	2.06
Huainan (AH)	0.84	0.93	0.92	0.92	0.95	1.11	1.1	1.27	1.46	1.67	1.87	2.3	2.35	2.4	1.97
Huaibei (AH)	0.7	0.75	0.7	0.7	0.72	0.81	0.83	0.91	1.03	1.13	1.24	1.41	1.35	1.39	1.03
Chizhou (AH)	0.5	0.58	0.56	0.54	0.54	0.61	0.63	0.71	0.85	0.88	0.87	1.04	0.99	0.96	0.74
Chuzhou (AH)	1.29	1.52	1.64	1.45	1.52	1.83	1.87	2.01	2.42	2.68	2.98	3.74	3.34	2.83	2.44
Huangshan (AH)	0.44	0.52	0.45	0.42	0.44	0.48	0.53	0.59	0.7	0.72	0.73	0.87	0.82	0.74	0.59
Xuancheng (AH)	0.79	0.93	0.83	0.76	0.78	0.84	0.92	0.99	1.25	1.06	1.14	1.52	1.48	1.5	1.29
Nanchang (JX)	2.22	2.24	2.23	2.36	2.19	2.23	2.32	2.61	2.59	2.62	2.72	2.93	2.43	2.03	1.55
Jiujiang (JX)	1.46	1.72	1.8	1.69	1.79	2.03	2.05	2.26	2.47	2.42	2.45	2.7	2.31	1.89	1.35
Shangrao (JX)	1.82	2.21	2.36	2.37	2.71	3.1	3.32	3.77	4.05	3.99	3.91	4.18	3.65	3.13	2.38
Yichun (JX)	1.48	1.77	1.71	1.69	1.78	1.97	2.1	2.36	2.62	2.55	2.68	2.96	2.64	2.38	2.04
Xinyu (JX)	0.35	0.38	0.36	0.38	0.37	0.39	0.43	0.45	0.47	0.52	0.51	0.59	0.51	0.48	0.43
Ganzhou (JX)	1.9	2.24	2.32	2.22	2.41	3.08	4.26	4.74	5.43	5.19	3.96	4.05	3.18	2.37	1.56
Fuzhou (JX)	1	1.16	1.16	1.16	1.25	1.45	1.65	1.81	2.05	2.12	1.98	2.2	1.9	1.62	1.26
Pingxiang (JX)	0.45	0.49	0.48	0.47	0.48	0.52	0.55	0.65	0.72	0.72	0.77	0.86	0.78	0.74	0.58
Yingtan (JX)	0.33	0.38	0.39	0.4	0.42	0.46	0.46	0.52	0.57	0.61	0.63	0.71	0.66	0.63	0.53
Ji'an (JX)	1.11	1.32	1.32	1.28	1.44	1.63	1.9	2.19	2.39	2.61	2.6	2.72	2.24	1.81	1.31
Jingdezhen (JX)	0.52	0.58	0.62	0.63	0.68	0.73	0.74	0.79	0.81	0.8	0.76	0.84	0.7	0.63	0.47
Changsha (HN)	5.14	5.2	4.67	4.81	4.07	4.08	4.14	4.46	4.34	4.12	4.21	4.81	4.12	3.6	2.9
Yueyang (HN)	1.51	1.81	1.75	1.58	1.6	1.81	1.87	2.1	2.52	2.38	2.52	3.18	3.05	3	2.2
Zhuzhou (HN)	1.38	1.6	1.55	1.49	1.46	1.74	1.92	2	2.18	1.97	2.16	2.29	2.05	1.82	1.46
Shaoyang (HN)	1.59	1.93	1.94	1.94	2.03	2.29	2.58	3	3.38	3.36	3.76	4.24	3.45	3.01	2.24
Changde (HN)	1.24	1.42	1.4	1.39	1.46	1.62	1.76	1.97	2.37	2.42	2.64	3.2	2.91	2.69	1.83
Loudi (HN)	1.07	1.22	1.27	1.23	1.24	1.43	1.5	1.7	2.03	1.93	2.07	2.44	2.27	2.16	1.6
Yiyang (HN)	1.09	1.33	1.28	1.2	1.26	1.42	1.51	1.74	2.18	2.07	2.3	2.88	2.79	2.91	2.27
Hengyang (HN)	1.75	2.11	2.1	2.12	2.37	2.74	3.04	3.3	3.68	3.41	3.81	4.35	3.51	2.96	2.19
Xiangtan (HN)	1	1.14	1.11	1.02	0.98	1.02	1.05	1.19	1.45	1.32	1.43	1.82	1.82	1.87	1.67
Yongzhou (HN)	1.3	1.49	1.49	1.52	1.69	1.89	2.26	2.6	2.83	2.78	3.37	3.23	2.53	2.04	1.4
Chenzhou (HN)	1.1	1.29	1.23	1.25	1.29	1.47	1.87	2.39	2.42	2.98	2.71	2.44	2.02	1.65	1.17
Huaihua (HN)	1.27	1.44	1.52	1.51	1.47	1.67	1.77	2.02	2.12	2.07	2.17	2.42	1.97	1.63	1.11
Xiangxi (HN)	0.84	0.89	0.94	0.96	0.96	1	1.04	1.12	1.18	1.17	1.23	1.35	1.08	0.89	0.63
Zhangjiajie (HN)	0.47	0.51	0.51	0.52	0.52	0.58	0.59	0.65	0.71	0.71	0.76	0.85	0.72	0.62	0.39
Ha'erbin (HL)	2.88	2.86	2.61	2.51	2.38	2.42	2.48	2.41	2.55	2.46	2.57	3.04	2.74	2.42	1.84
Jixi (HL)	0.2	0.19	0.19	0.18	0.19	0.2	0.21	0.21	0.24	0.24	0.25	0.31	0.32	0.33	0.26
Shuangyashan (HL)	0.24	0.25	0.24	0.22	0.21	0.24	0.25	0.24	0.26	0.26	0.26	0.33	0.35	0.35	0.28
Qiqiha'er (HL)	0.82	0.79	0.81	0.75	0.74	0.79	0.84	0.88	0.91	0.94	1	1.25	1.28	1.29	1.02
Suihua (HL)	1.1	1.14	1.1	1.02	1.01	1.07	1.15	1.19	1.23	1.23	1.34	1.67	1.85	2.1	1.66
Daqing (HL)	0.7	0.69	0.69	0.65	0.61	0.62	0.65	0.66	0.69	0.67	0.71	0.85	0.87	0.89	0.7
Heihe (HL)	0.25	0.25	0.24	0.23	0.24	0.25	0.26	0.26	0.26	0.27	0.29	0.35	0.34	0.33	0.27
Mudanjiang (HL)	0.35	0.34	0.33	0.33	0.32	0.33	0.36	0.38	0.39	0.41	0.45	0.54	0.57	0.56	0.49
Qitaihe (HL)	0.12	0.12	0.12	0.12	0.12	0.12	0.13	0.13	0.14	0.14	0.13	0.18	0.18	0.18	0.14
Jiamusi (HL)	0.49	0.51	0.5	0.47	0.44	0.47	0.49	0.49	0.51	0.52	0.55	0.63	0.61	0.57	0.47
Hegang (HL)	0.14	0.15	0.14	0.15	0.14	0.14	0.15	0.16	0.16	0.17	0.17	0.22	0.23	0.24	0.21
Yichun (HL)	0.18	0.19	0.17	0.17	0.17	0.19	0.19	0.2	0.21	0.22	0.23	0.29	0.31	0.32	0.27
Daxing'anling (HL)	0.06	0.06	0.06	0.06	0.06	0.06	0.07	0.07	0.07	0.07	0.08	0.09	0.09	0.09	0.07
Nanjing (JS)	4.55	4.6	4.08	4.55	3.76	3.72	3.67	3.78	4.11	3.84	3.65	3.8	3.13	2.6	2.19
Suzhou (JS)	5.4	6.04	4.98	4.73	4.27	4.07	3.9	3.98	4.16	3.37	3.09	3.54	2.88	2.76	2.77
Wuxi (JS)	3.08	3.36	2.85	2.67	2.39	2.3	2.22	2.27	2.44	2.14	1.96	2.36	1.97	1.93	1.87
Zhenjiang (JS)	1.32	1.54	1.35	1.17	1.09	1.1	1.06	1.11	1.3	1.15	1.14	1.32	1.35	1.54	1.66
Lianyungang (JS)	1.1	1.15	1.07	0.98	1.07	1.21	1.29	1.43	1.71	1.97	2.09	2.41	2.57	2.2	1.66
Xuzhou (JS)	2.29	2.37	2.29	2.15	2.21	2.42	2.53	2.77	3.24	3.39	3.79	4.59	4.56	4.13	3.32
Huai'an (JS)	1.17	1.28	1.14	1.08	1.12	1.29	1.39	1.49	1.9	2.17	2.54	3.05	3.26	3.07	2.64
Yangzhou (JS)	1.34	1.45	1.24	1.18	1.15	1.2	1.22	1.37	1.67	1.61	1.78	2.18	2.1	2.17	1.95
Taizhou (JS)	1.36	1.6	1.45	1.21	1.27	1.35	1.36	1.51	1.97	2	2.03	2.45	2.68	2.77	2.61
Suqian (JS)	1.21	1.31	1.2	1.15	1.21	1.36	1.5	1.63	2.01	2.2	2.46	2.95	3.17	2.94	2.36
Changzhou (JS)	2.02	2.26	1.94	1.82	1.7	1.67	1.63	1.69	1.84	1.67	1.57	1.69	1.59	1.58	1.48
Yancheng (JS)	1.55	1.71	1.54	1.31	1.54	1.7	1.81	1.96	2.56	2.92	3.3	3.92	4.57	4.62	4.17
Nantong (JS)	1.88	2.27	1.85	1.6	1.72	1.79	1.82	1.95	2.3	2.23	2.26	2.82	3.08	3.34	2.91
Chengdu (SC)	7.76	8.01	7.35	7.66	6.75	6.79	6.96	7.39	7.33	6.92	7	7.52	6.8	6.4	5.2
Ganmuzhou (SC)	0.24	0.24	0.2	0.2	0.19	0.19	0.19	0.19	0.21	0.2	0.2	0.23	0.21	0.18	0.14
Dazhou (SC)	1.39	1.67	1.76	1.87	1.95	2.11	2.14	2.29	2.61	2.68	2.88	3.5	3.14	3.05	2.35
Nanchong (SC)	1.53	1.81	1.78	1.94	2.1	2.29	2.36	2.54	2.93	3.1	3.51	4.34	4.06	4.18	3.37
Bazhong (SC)	0.83	0.96	0.99	0.98	1.08	1.12	1.08	1.18	1.38	1.48	1.63	2.02	1.94	1.95	1.54
Neijiang (SC)	0.97	1.15	1.13	1.15	1.17	1.29	1.4	1.52	1.73	1.82	2.07	2.56	2.71	3	2.59
Deyang (SC)	1.26	1.58	1.46	1.31	1.24	1.31	1.39	1.48	1.73	1.71	1.83	2.19	2.36	2.52	2.07
Luzhou (SC)	1.32	1.45	1.45	1.4	1.43	1.51	1.57	1.68	1.88	1.82	1.99	2.33	2.22	2.21	1.96
Guang'an (SC)	1.02	1.24	1.28	1.31	1.39	1.53	1.49	1.52	1.83	1.92	2.15	2.62	2.51	2.66	2.48
Mianyang (SC)	1.44	1.78	1.72	1.67	1.58	1.69	1.75	1.9	2.2	2.16	2.25	2.71	2.76	2.8	2.28
Liangshanzhou (SC)	0.81	0.79	0.77	0.77	0.76	0.78	0.8	0.8	0.84	0.86	0.94	1.21	1.2	1.25	1.04
Suining (SC)	0.87	1.02	1.03	1.06	1.09	1.22	1.26	1.31	1.57	1.67	1.87	2.3	2.35	2.53	2.17
Panzhihua (SC)	0.32	0.31	0.29	0.3	0.29	0.3	0.3	0.3	0.33	0.34	0.36	0.43	0.44	0.5	0.48
Yibin (SC)	1.24	1.34	1.35	1.36	1.39	1.49	1.52	1.61	1.77	1.74	1.91	2.31	2.25	2.24	1.9
Zigong (SC)	0.78	0.87	0.86	0.89	0.88	0.98	1.04	1.17	1.33	1.36	1.54	1.87	1.84	1.96	1.72
Meishan (SC)	1.22	1.68	1.47	1.27	1.17	1.28	1.32	1.34	1.68	1.62	1.73	2.14	2.35	2.57	2.25
Ya'an (SC)	0.49	0.61	0.49	0.46	0.42	0.44	0.46	0.46	0.53	0.52	0.57	0.76	0.887	0.87	0.97
Guangyuan (SC)	0.76	0.87	0.88	0.86	0.9	0.91	0.9	1	1.13	1.15	1.29	1.64	1.65	1.7	1.41
Leshan (SC)	0.91	1.17	0.95	0.92	0.87	0.93	0.98	1.08	1.18	1.18	1.3	1.59	1.65	1.8	1.58
Ziyang (SC)	0.79	1	0.96	0.95	0.97	1.12	1.21	1.34	1.64	1.79	2.05	2.58	2.68	2.92	2.59
Abazhou (SC)	0.37	0.56	0.44	0.4	0.33	0.34	0.32	0.34	0.41	0.42	0.42	0.5	0.46	0.41	0.3
Yantai (SD)	1.26	1.36	1.2	1.07	0.96	0.99	1.03	1.06	1.14	1.11	1.19	1.59	1.74	1.84	1.57
Ji'nan(SD)	3.68	3.74	3.35	3.39	2.79	2.83	2.81	2.74	2.76	2.69	2.72	3.02	2.5	2.1	1.62
Weifang (SD)	2.14	2.19	1.84	1.56	1.38	1.44	1.51	1.58	1.62	1.52	1.64	2.19	2.39	2.44	2.05
Qingdao (SD)	2.46	2.45	2.18	2.05	1.79	1.83	1.84	1.72	1.76	1.7	1.68	1.99	1.83	1.77	1.45
Weihai (SD)	0.54	0.59	0.48	0.45	0.41	0.4	0.41	0.44	0.48	0.47	0.49	0.63	0.7	0.78	0.71
Dezhou (SD)	1.66	1.86	1.66	1.51	1.43	1.51	1.58	1.7	1.88	2	2.27	2.8	2.89	3.09	2.54
Ji'ning (SD)	2.02	2.06	1.92	1.8	1.7	1.84	1.93	2.06	2.25	2.39	2.68	3.24	3.08	2.91	2.31
Tai'an (SD)	1.35	1.38	1.26	1.12	1.02	1.11	1.24	1.29	1.43	1.46	1.68	2.19	2.22	2.19	1.83
Zibo (SD)	1.39	1.41	1.27	1.1	0.97	1.02	1.07	1.09	1.11	1.06	1.08	1.36	1.35	1.31	1.08
Liaocheng (SD)	1.36	1.38	1.28	1.18	1.14	1.23	1.29	1.36	1.47	1.58	1.81	2.29	2.21	2.19	1.86
Zaozhuang (SD)	0.95	1.01	0.92	0.85	0.83	0.91	0.99	1.04	1.2	1.26	1.41	1.74	1.71	1.59	1.3
Linyi (SD)	2.27	2.31	2.04	1.8	1.72	1.84	1.94	2.02	2.27	2.3	2.5	3.18	3.27	3.09	2.63
Rizhao (SD)	0.85	0.85	0.77	0.71	0.63	0.66	0.67	0.69	0.76	0.76	0.83	1.04	1.14	1.15	0.88
Heze (SD)	1.92	1.88	1.81	1.73	1.81	2.06	2.17	2.31	2.59	2.89	3.23	4.06	3.72	3.48	3.07
Binzhou (SD)	1.26	1.25	1.16	1.03	0.94	0.96	0.99	0.99	1.03	1.05	1.11	1.37	1.37	1.43	1.29
Chongqing	6.41	6.8	6.56	6.82	7.21	7.65	7.82	8.36	9.02	8.62	9.13	10.56	8.75	7.92	6.74
Beijing	10.84	10.14	10.02	12.15	8.93	8.52	8.63	7.91	7.3	7.68	7.02	7.08	5.9	4.84	3.72
Fuzhou (FJ)	1.83	1.95	1.74	1.89	1.7	1.74	1.81	1.92	1.98	1.88	1.84	2	1.8	1.62	1.28
Putian (FJ)	0.72	0.85	0.75	0.73	0.73	0.81	0.96	1	1.21	1.25	1.37	1.44	1.45	1.35	1.09
Quanzhou (FJ)	1.77	2.15	1.84	1.61	1.54	1.67	1.87	2	2.41	2.23	2.35	2.71	2.83	2.66	2.12
Xiamen (FJ)	2.12	2.3	2.07	2.31	1.88	1.82	1.81	1.84	1.88	1.94	1.81	1.83	1.49	1.31	1.08
Ningde (FJ)	0.72	0.86	0.84	0.74	0.7	0.77	0.9	1	1.2	0.97	1.05	1.33	1.47	1.46	1.18
Nanping (FJ)	0.63	0.77	0.72	0.7	0.66	0.74	0.87	0.98	1.12	1.11	1.23	1.52	1.54	1.47	1.16
Zhangzhou (FJ)	1.34	1.72	1.48	1.17	1.07	1.12	1.27	1.35	1.61	1.48	1.62	2.07	2.27	2.34	2.06
Sanming (FJ)	0.66	0.82	0.76	0.68	0.67	0.79	0.94	1.12	1.21	1.14	1.23	1.57	1.58	1.43	1.07
Longyan (FJ)	0.56	0.75	0.68	0.59	0.54	0.62	0.78	0.93	1.18	1.22	1.36	1.74	1.86	1.61	1.12
Tangshan (HE)	1.78	1.88	1.61	1.45	1.29	1.27	1.3	1.3	1.41	1.39	1.47	1.76	1.83	1.84	1.33
Cangzhou (HE)	2.1	2.16	1.9	1.7	1.69	1.73	1.74	1.86	1.94	2.12	2.22	2.65	2.79	2.75	1.93
Zhangjiakou (HE)	1.16	1.41	1.04	0.9	0.88	0.9	0.93	1	1.25	1.24	1.38	1.75	1.8	1.78	1.35
Handan (HE)	1.98	1.97	1.92	1.86	1.87	2.14	2.15	2.2	2.39	2.55	2.96	3.41	3.12	3.07	2.68
Shijiazhuang (HE)	3.18	3.16	2.75	2.61	2.45	2.55	2.55	2.53	2.61	2.55	2.62	2.99	2.71	2.4	1.93
Langfang (HE)	3.38	4.38	3.24	2.53	2.52	2.62	2.53	2.69	3.26	2.46	2.48	2.75	2.71	2.66	2.34
Xingtai (HE)	1.65	1.73	1.63	1.52	1.61	1.72	1.63	1.74	1.89	2.12	2.45	2.78	2.75	2.83	2.11
Qinhuangdao (HE)	0.79	0.85	0.71	0.62	0.59	0.59	0.62	0.67	0.69	0.71	0.74	0.9	0.95	0.94	0.75
Baoding (HE)	3.11	3.66	2.73	2.31	2.24	2.38	2.4	2.57	3.08	2.89	3.03	3.77	3.91	4.02	3.29
Chengde (HE)	0.82	0.93	0.75	0.65	0.65	0.67	0.72	0.74	0.89	0.92	1.06	1.38	1.41	1.33	0.91
Hengshui (HE)	1.23	1.3	1.31	1.05	1.1	1.1	1.28	1.46	1.62	1.65	1.58	1.94	2.05	2.25	1.74
Nanning (GX)	3.48	4.25	3.36	3.16	2.95	2.94	3.29	3.74	3.86	3.76	3.78	4.02	3.38	2.92	2.23
Beihai (GX)	0.59	0.65	0.61	0.58	0.55	0.55	0.61	0.65	0.75	0.83	0.85	1.01	0.98	0.96	0.76
Hechi (GX)	0.94	1.19	1.26	1.17	1.1	1.25	1.52	1.81	1.94	1.98	1.99	2.1	1.86	1.67	1.15
Guilin (GX)	1.54	1.95	1.49	1.58	1.66	1.83	1.92	2.09	2.27	2.09	2.54	2.77	2.17	1.85	1.35
Liuzhou (GX)	1.12	1.33	1.26	1.2	1.1	1.12	1.25	1.38	1.48	1.48	1.5	1.6	1.41	1.25	0.97
Fangchenggang (GX)	0.34	0.39	0.35	0.38	0.31	0.3	0.31	0.33	0.4	0.42	0.4	0.43	0.43	0.44	0.39
Laibin (GX)	0.66	0.83	0.84	0.81	0.72	0.78	0.92	1.16	1.39	1.43	1.47	1.66	1.65	1.69	1.37
Yulin (GX)	1.28	1.62	1.67	1.54	1.55	1.79	2.4	2.96	3.4	3.81	3.94	4.24	3.71	3.19	2.31
Qinzhou (GX)	0.94	1.28	1.28	1.1	1.04	1.14	1.46	1.85	2.04	2.02	2.12	2.2	1.87	1.64	1.22
Guigang (GX)	1.19	1.46	1.55	1.42	1.44	1.63	2.14	2.62	2.83	2.98	3.14	3.28	2.83	2.39	1.79
Hezhou (GX)	0.56	0.73	0.69	0.67	0.69	0.77	1.14	1.24	1.05	1.57	1.34	1.25	1.02	0.83	0.59
Baise (GX)	1.1	1.18	1.33	1.23	1.15	1.25	1.49	1.58	1.67	1.74	1.67	1.71	1.41	1.15	0.77
Wuzhou (GX)	0.73	0.87	0.9	0.88	0.9	1.09	1.38	1.67	1.61	1.81	1.83	1.98	1.68	1.38	0.94
Shanghai	7.69	7.43	7.03	8.26	6.69	6.48	6.42	6.05	5.73	5.62	5.34	5.23	4.31	3.73	2.87
Xi'an (SN)	6.07	6.58	5.85	6.04	5.37	5.1	5.03	5.44	5.66	5.53	5.42	5.73	4.97	4.26	3.33
Hanzhong (SN)	0.69	0.77	0.72	0.73	0.73	0.74	0.75	0.82	0.88	0.91	1.01	1.17	1.07	1.02	0.78
Weinan (SN)	1.35	1.65	1.6	1.48	1.31	1.36	1.35	1.51	1.81	1.93	2.18	2.64	2.79	3.21	3.02
Ankang (SN)	0.64	0.74	0.71	0.69	0.7	0.75	0.77	0.86	0.9	0.89	0.96	1.11	1.02	0.98	0.73
Xianyang (SN)	2.44	2.85	2.62	2.43	2.16	2.19	2.19	2.5	2.84	2.7	2.8	3.3	3.44	3.81	3.6
Shangluo (SN)	0.49	0.57	0.56	0.55	0.56	0.53	0.55	0.68	0.75	0.78	0.89	1.13	1.14	1.19	0.93
Baoji (SN)	0.86	1.06	0.93	0.86	0.8	0.84	0.84	0.94	1.07	1.09	1.23	1.55	1.67	1.93	1.52
Yan'an (SN)	0.53	0.59	0.67	0.69	0.66	0.56	0.45	0.52	0.58	0.63	0.68	0.81	0.78	0.77	0.57
Tongchuan (SN)	0.24	0.29	0.28	0.29	0.24	0.24	0.21	0.24	0.28	0.3	0.32	0.37	0.41	0.46	0.43
Yulin (SN)	1.09	1.15	1.26	1.2	1.14	1.06	0.95	1.02	1.07	1.07	1.1	1.29	1.23	1.22	1
Kunming (YN)	3.87	3.84	3.45	3.8	3.4	3.34	3.38	3.43	3.45	3.36	3.33	3.65	3.17	2.84	2.36
Shaotong (YN)	1.37	1.47	1.48	1.53	1.64	1.67	1.68	1.68	1.84	1.8	1.89	2.18	1.99	1.83	1.42
Xishaungbanna (YN)	0.27	0.27	0.27	0.26	0.27	0.27	0.28	0.28	0.3	0.31	0.33	0.37	0.35	0.39	0.4
Yuxi (YN)	0.68	0.79	0.69	0.66	0.59	0.61	0.63	0.64	0.74	0.68	0.68	0.78	0.82	0.93	0.86
Qujing (YN)	1.67	2.02	1.97	1.61	1.64	1.78	1.9	2.1	2.31	2.09	2.25	2.77	2.87	3.04	2.35
Baoshan (YN)	0.49	0.52	0.49	0.46	0.47	0.5	0.52	0.53	0.56	0.56	0.6	0.69	0.7	0.72	0.61
Honghezhou (YN)	0.8	0.89	0.83	0.83	0.81	0.81	0.87	0.94	1	0.96	1.02	1.19	1.11	1.22	1.07
Dalizhou (YN)	1.01	1.06	0.94	0.87	0.9	0.92	0.98	1.03	1.1	1.1	1.18	1.54	1.53	1.6	1.31
Dehongzhou (YN)	0.24	0.23	0.24	0.25	0.23	0.23	0.23	0.23	0.23	0.23	0.24	0.27	0.24	0.24	0.21
Chuxiongzhou (YN)	0.66	0.81	0.71	0.61	0.6	0.64	0.7	0.73	0.84	0.75	0.82	1.01	1.09	1.22	1.06
Wenshanzhou (YN)	0.79	0.86	0.85	0.82	0.81	0.86	0.96	1.02	0.98	0.96	0.91	0.91	0.71	0.64	0.46
Pu'er (YN)	0.4	0.42	0.41	0.39	0.42	0.44	0.46	0.47	0.51	0.52	0.56	0.67	0.69	0.71	0.57
Lijiang (YN)	0.47	0.49	0.46	0.45	0.45	0.47	0.49	0.5	0.54	0.54	0.58	0.67	0.67	0.7	0.61
Lincang (YN)	0.34	0.32	0.32	0.31	0.33	0.34	0.35	0.39	0.38	0.37	0.39	0.45	0.41	0.42	0.29
Sanya (HI)	0.99	0.97	0.96	1.03	0.98	0.97	1	1	1.07	1.13	1.2	1.33	1.2	1.07	0.83
Haikou (HI)	1.74	1.88	1.65	1.72	1.53	1.61	1.64	1.71	1.75	1.65	1.65	1.68	1.46	1.25	1.03
Danzhou (HI)	0.32	0.39	0.4	0.39	0.32	0.32	0.32	0.36	0.43	0.43	0.44	0.53	0.55	0.61	0.48
Changjiang (HI)	0.1	0.11	0.1	0.11	0.1	0.1	0.1	0.1	0.12	0.13	0.13	0.15	0.16	0.17	0.13
Wanning (HI)	0.27	0.39	0.32	0.25	0.23	0.25	0.26	0.29	0.39	0.36	0.38	0.48	0.59	0.75	0.59
Chengmai (HI)	0.37	0.4	0.36	0.4	0.35	0.33	0.35	0.36	0.42	0.42	0.44	0.52	0.64	0.82	0.78
Lingshui (HI)	0.25	0.28	0.26	0.25	0.25	0.24	0.26	0.26	0.29	0.3	0.33	0.39	0.39	0.41	0.37
Lingao (HI)	0.18	0.22	0.16	0.17	0.17	0.17	0.19	0.24	0.32	0.27	0.28	0.33	0.4	0.46	0.4
Baoting (HI)	0.1	0.12	0.1	0.11	0.1	0.1	0.1	0.1	0.12	0.13	0.13	0.15	0.16	0.16	0.13
Ledong (HI)	0.23	0.33	0.25	0.2	0.19	0.21	0.22	0.26	0.36	0.29	0.29	0.37	0.46	0.55	0.48
Qionghai (HI)	0.28	0.32	0.3	0.28	0.25	0.24	0.26	0.27	0.33	0.33	0.34	0.4	0.46	0.57	0.46
Wenchang (HI)	0.28	0.39	0.35	0.29	0.25	0.26	0.27	0.31	0.46	0.39	0.39	0.5	0.65	0.93	0.85
Dongfang (HI)	0.17	0.22	0.19	0.18	0.16	0.17	0.17	0.19	0.23	0.21	0.22	0.25	0.29	0.35	0.3
Ding'an (HI)	0.15	0.2	0.19	0.22	0.15	0.15	0.16	0.17	0.23	0.23	0.23	0.29	0.38	0.51	0.46
Qiongzhong (HI)	0.06	0.08	0.07	0.08	0.06	0.07	0.07	0.07	0.08	0.1	0.1	0.11	0.11	0.13	0.1
Tianjin	4.15	4.46	3.65	3.48	2.97	2.95	2.96	2.93	3.22	2.83	2.77	3.02	2.75	2.42	1.86
Guiyang (GZ)	3.29	3.31	3.2	3.53	3.02	2.88	3	3.04	2.98	2.84	2.91	3.08	2.57	2.17	1.63
Zunyi (GZ)	2.18	2.41	2.35	2.34	2.36	2.37	2.35	2.5	2.67	2.56	2.68	3.12	2.83	2.77	2.16
Bijie (GZ)	2.17	2.51	2.59	2.37	2.43	2.44	2.51	2.68	2.89	2.64	2.79	3.29	3.12	3.1	2.78
Liupanshui (GZ)	1.11	1.17	1.2	1.14	1.13	1.16	1.18	1.22	1.27	1.24	1.24	1.38	1.34	1.27	0.98
Anshun (GZ)	1.08	1.22	1.26	1.18	1.09	1.09	1.14	1.18	1.24	1.17	1.17	1.25	1.14	1.1	0.89
Tongren (GZ)	1.37	1.43	1.38	1.38	1.36	1.43	1.46	1.53	1.57	1.45	1.5	1.69	1.43	1.32	0.99
Jinzhong (SX)	1.41	1.52	1.44	1.35	1.25	1.26	1.19	1.26	1.44	1.35	1.38	1.55	1.53	1.51	1.43
Taiyuan (SX)	2.96	3.12	2.78	2.89	2.69	2.65	2.45	2.52	2.72	2.59	2.48	2.54	2.02	1.54	1.14
Jincheng (SX)	0.49	0.42	0.45	0.42	0.44	0.43	0.3	0.4	0.42	0.42	0.44	0.52	0.56	0.49	0.4
Changzhi (SX)	0.71	0.58	0.67	0.7	0.7	0.65	0.57	0.67	0.79	0.83	0.91	1.08	1.08	1.02	0.87
Datong (SX)	0.87	0.93	0.84	0.81	0.73	0.73	0.75	0.8	0.88	0.93	1.01	1.19	1.23	1.18	0.95
Yuncheng (SX)	1.06	1.08	1.11	1.07	1.06	1.16	1.08	1.23	1.33	1.46	1.62	1.88	1.72	1.68	1.49
Shuozhou (SX)	0.6	0.59	0.55	0.53	0.49	0.49	0.49	0.48	0.57	0.58	0.6	0.72	0.74	0.75	0.61
Xinzhou (SX)	0.84	0.94	0.87	0.82	0.82	0.78	0.79	0.84	0.96	0.97	1.06	1.29	1.36	1.35	1.1
Yangquan (SX)	0.36	0.35	0.32	0.32	0.31	0.3	0.29	0.31	0.34	0.35	0.36	0.44	0.45	0.45	0.41
Linfen (SX)	0.94	0.95	0.99	0.97	0.97	1.01	0.94	1.02	1.09	1.19	1.3	1.59	1.54	1.37	1.09
Lvliang (SX)	0.93	0.99	1.06	1.14	1.04	1.02	0.99	1.08	1.16	1.17	1.27	1.49	1.56	1.55	1.35
Baotou (NM)	0.83	0.96	0.84	0.76	0.72	0.72	0.7	0.73	0.76	0.7	0.73	0.82	0.81	0.85	0.75
E'erduosi (NM)	1.02	1.09	1.09	1.07	1.03	0.95	0.88	0.86	0.86	0.85	0.81	0.84	0.8	0.73	0.65
Bayanzhuo'er (NM)	0.46	0.51	0.44	0.42	0.39	0.38	0.35	0.34	0.4	0.41	0.46	0.6	0.68	0.75	0.71
Xilinguolemeng (NM)	0.33	0.32	0.29	0.27	0.27	0.27	0.28	0.24	0.26	0.27	0.29	0.35	0.34	0.31	0.25
Huhehaote (NM)	1.4	1.45	1.21	1.21	1.16	1.11	1.08	1.05	1.14	1	1	1.1	1.04	1.01	0.89
Tongliao (NM)	0.63	0.61	0.58	0.54	0.52	0.55	0.56	0.53	0.56	0.6	0.63	0.76	0.73	0.69	0.5
Chifeng (NM)	0.89	0.87	0.8	0.7	0.69	0.73	0.75	0.72	0.83	0.91	0.98	1.32	1.26	1.06	0.71
Hulunbei'er (NM)	0.32	0.32	0.35	0.31	0.31	0.31	0.33	0.33	0.33	0.35	0.37	0.41	0.39	0.38	0.31
Wulanchabu (NM)	0.73	0.82	0.8	0.32	0.31	0.33	0.34	0.31	0.33	0.34	0.35	0.41	0.39	0.35	0.26
Wuhai (NM)	0.36	0.36	0.36	0.33	0.32	0.31	0.29	0.3	0.3	0.27	0.29	0.3	0.29	0.29	0.28
Xing'anmeng (NM)	0.32	0.32	0.32	0.29	0.27	0.28	0.3	0.28	0.32	0.31	0.32	0.38	0.36	0.34	0.26
Panjin (LN)	0.54	0.53	0.47	0.44	0.41	0.41	0.43	0.42	0.44	0.42	0.43	0.49	0.5	0.52	0.44
Dalian (LN)	1.14	1.15	0.98	0.94	0.89	0.89	0.96	0.94	0.99	0.96	1	1.2	1.2	1.2	0.99
Shenyang (LN)	3.29	3.2	3	2.97	2.57	2.56	2.56	2.45	2.54	2.45	2.49	2.74	2.45	2.14	1.74
Huludao (LN)	0.66	0.69	0.59	0.54	0.53	0.53	0.57	0.59	0.62	0.65	0.69	0.89	1	1.13	0.98
Tieling (LN)	0.67	0.72	0.61	0.57	0.54	0.57	0.63	0.67	0.72	0.7	0.79	1.01	1.16	1.43	1.25
Jinzhou (LN)	0.81	0.84	0.77	0.71	0.66	0.69	0.72	0.73	0.78	0.79	0.85	1.07	1.22	1.39	1.26
Fuxin (LN)	0.38	0.39	0.34	0.32	0.3	0.32	0.34	0.35	0.37	0.38	0.42	0.55	0.63	0.73	0.59
Anshan (LN)	0.89	0.93	0.83	0.74	0.7	0.71	0.77	0.79	0.85	0.81	0.85	1.04	1.14	1.31	1.1
Dandong (LN)	0.38	0.38	0.32	0.29	0.28	0.3	0.32	0.34	0.37	0.37	0.42	0.54	0.64	0.7	0.58
Chaoyang (LN)	0.6	0.6	0.54	0.49	0.5	0.53	0.59	0.6	0.66	0.7	0.81	1.1	1.23	1.3	0.92
Benxi (LN)	0.33	0.37	0.3	0.28	0.25	0.26	0.28	0.3	0.33	0.32	0.34	0.42	0.48	0.57	0.48
Liaoyang (LN)	0.59	0.7	0.62	0.53	0.48	0.48	0.51	0.53	0.6	0.55	0.55	0.63	0.67	0.81	0.82
Yingkou (LN)	0.61	0.65	0.52	0.51	0.48	0.48	0.52	0.53	0.57	0.54	0.57	0.69	0.76	0.85	0.73
Changchun (JL)	2.45	2.3	2.23	2.19	1.93	1.91	1.98	1.91	2.01	1.93	2.05	2.37	2.21	2	1.53
Siping (JL)	0.95	0.97	0.95	0.81	0.76	0.77	0.81	0.86	0.89	0.87	0.97	1.21	1.39	1.72	1.4
Liaoyuan (JL)	0.25	0.26	0.25	0.23	0.21	0.22	0.23	0.25	0.27	0.26	0.28	0.35	0.39	0.45	0.39
Jilin (JL)	0.81	0.89	0.78	0.66	0.65	0.65	0.71	0.72	0.81	0.78	0.85	1.06	1.16	1.33	1.09
Tonghua (JL)	0.4	0.42	0.39	0.36	0.35	0.38	0.4	0.42	0.44	0.45	0.5	0.62	0.66	0.7	0.55
Yanbian (JL)	0.31	0.32	0.29	0.3	0.27	0.27	0.28	0.29	0.3	0.31	0.34	0.39	0.39	0.4	0.36
Songyuan (JL)	0.67	0.7	0.64	0.56	0.53	0.55	0.59	0.61	0.63	0.61	0.67	0.87	0.99	1.2	0.85
Baicheng (JL)	0.42	0.41	0.39	0.37	0.34	0.35	0.37	0.38	0.38	0.39	0.42	0.53	0.57	0.64	0.51
Wuzhong (NX)	0.61	0.73	0.7	0.64	0.61	0.58	0.54	0.62	0.68	0.64	0.64	0.71	0.73	0.83	0.88
Yinchuan (NX)	1.31	1.38	1.39	1.36	1.22	1.17	1.05	1.21	1.3	1.19	1.21	1.25	1.12	1	0.95
Guyuan (NX)	0.3	0.33	0.37	0.35	0.35	0.3	0.29	0.35	0.37	0.37	0.4	0.48	0.54	0.61	0.53
Zhongwei (NX)	0.39	0.42	0.45	0.43	0.41	0.4	0.38	0.41	0.43	0.42	0.45	0.5	0.55	0.66	0.7
Shizuishan (NX)	0.36	0.39	0.38	0.35	0.31	0.3	0.28	0.32	0.37	0.35	0.34	0.37	0.39	0.5	0.66
Lanzhou (GS)	1.71	1.78	1.82	1.91	1.79	1.66	1.59	1.67	1.63	1.59	1.62	1.71	1.49	1.29	0.97
Pingliang (GS)	0.38	0.43	0.51	0.5	0.48	0.39	0.4	0.52	0.56	0.55	0.63	0.81	0.85	0.84	0.62
Gannan (GS)	0.13	0.15	0.17	0.17	0.16	0.15	0.15	0.15	0.14	0.14	0.15	0.16	0.14	0.11	0.08
Baiyin (GS)	0.31	0.44	0.49	0.46	0.43	0.39	0.37	0.46	0.49	0.47	0.56	0.68	0.77	0.84	0.66
Tianshui (GS)	0.7	0.75	0.75	0.75	0.75	0.73	0.72	0.79	0.81	0.83	0.95	1.18	1.18	1.24	1.05
Dingxi (GS)	0.59	0.7	0.72	0.69	0.7	0.66	0.63	0.74	0.75	0.74	0.85	1.05	1.08	1.15	0.88
Qingyang (GS)	0.34	0.4	0.5	0.5	0.5	0.39	0.35	0.51	0.57	0.61	0.69	0.87	0.83	0.79	0.51
Longnan (GS)	0.46	0.45	0.45	0.44	0.45	0.42	0.45	0.5	0.52	0.51	0.54	0.64	0.58	0.53	0.39
Linxia (GS)	0.28	0.36	0.39	0.39	0.37	0.35	0.34	0.37	0.36	0.34	0.37	0.41	0.42	0.45	0.45
Zhangye (GS)	0.26	0.29	0.26	0.25	0.23	0.24	0.23	0.23	0.25	0.25	0.27	0.33	0.32	0.32	0.32
Jinchang (GS)	0.12	0.14	0.13	0.13	0.13	0.12	0.12	0.12	0.13	0.12	0.13	0.15	0.15	0.15	0.14
Xining (QH)	1.1	1.17	1.07	1.06	0.95	0.96	0.92	1.01	1	0.85	0.87	0.96	0.86	0.76	0.69
Haibeizhou (QH)	0.08	0.08	0.11	0.15	0.1	0.09	0.08	0.08	0.08	0.1	0.09	0.08	0.07	0.07	0.07
Lasa (XZ)	0.32	0.32	0.29	0.28	0.27	0.27	0.27	0.27	0.29	0.27	0.26	0.3	0.28	0.28	0.29
